# Supplementary material for: Common mental disorders and associated factors among Ethiopian prisoners: a systematic review and meta-analysis
Source: Front Psychiatry. 2023 Jul 7;14:1214223. doi: 10.3389/fpsyt.2023.1214223 (PMC10360204; doi:10.3389/fpsyt.2023.1214223)
Supplement: Supplementary file 3 [file Table_3.xlsx]

## Sheet: Sheet1
Authors	years of publication	Study design	Tool	Place of prison	Region	Sample size	CMD in %	Stan prevalence	Log prevalence	Stan Log prevalence
Solomon et al	>2018	Institutional-based	SRQ-20	Addis Ababa	Addis Ababa	452	58.4	2.31838	6.11368	3.13506
Yesuf et al	>2018	Institutional-based	SRQ-20	Amhara	Amhara	422	74.6	2.119	6.04501	2.75924
Ali et al	<2018	Institutional-based	SRQ-20	Debre Markos	Amhara	423	67.6	2.27549	6.04737	2.89911
Adraro et al	>2018	Institutional-based	SRQ-20	Jimma	Oromia	302	62.7	2.78282	5.71043	2.93044
Tegegne et al	>2018	Institutional-based	SRQ-20	Wollo	Amhara	413	63.6	2.36758	6.02345	2.98335
Audu et al	<2018	Institutional-based	SRQ-20	Jimma	Oromia	546	37.9	2.0762	6.30262	3.94734
Dachew et al	<2018	Institutional-based	K10	Amhara	Amhara	700	83.4	1.40633	6.55108	2.70932
Agegnew et al	>2018	Institutional-based	K10	Bonga	SNNPR	327	49.83	2.76499	5.78996	3.30857

## Sheet: Sheet2
Authors	years of publication	study design	Tool	Place of prison	Region	Sample size	CMD in %	Associated factors	OR	LCI	UCI	Log OR	Log LCI	Log UCI	Stan Log OR
Solomon et al	2019	Institutional-based	SRQ-20	Addis Ababa	Addis Ababa	452	54.6	History of mental illness	4.3	1.21	15.56	1.45862	0.19062	2.7447	0.651552
Ali et al	2016	Institutional-based	SRQ-20	Debre Markos	Amhara	423	67.6	History of mental illness	7.3	2.96	18.01	1.98787	1.08519	2.89093	0.460647
Tegegne et al	2022	Institutional-based	SRQ-20	Wollo	Amhara	413	63.6	History of mental illness	6.5	1.78	24.3	1.8718	0.576613	3.19048	0.666802
Solomon et al	2019	Institutional-based	SRQ-20	Addis Ababa	Addis Ababa	452	54.6	Poor social support	2.4	1.16	4.85	0.875469	0.14842	1.57898	0.364938
Tegegne et al	2022	Institutional-based	SRQ-20	Wollo	Amhara	413	63.6	Poor social support	6.6	2.93	14.93	1.88707	1.075	2.70337	0.415401
Ali et al	2016	Institutional-based	SRQ-20	Debre Markos	Amhara	423	67.6	Traumatic stress	2.02	1.23	3.37	0.703098	0.207014	1.21491	0.257117
Tegegne et al	2022	Institutional-based	SRQ-20	Wollo	Amhara	413	63.6	Traumatic stress	7.3	2.98	17.9	1.98787	1.09192	2.8848	0.457367
Dachew et al	2015	Institutional-based	K10	Amhara	Amhara	700	83.4	Long duration of prison	0.95	0.89	0.97	-0.0512933	-0.116534	-0.0304592	0.0219578
Tegegne et al	2022	Institutional-based	SRQ-20	Wollo	Amhara	413	63.6	Long duration of prison	4.4	1.82	10.7	1.4816	0.598837	2.37024	0.45189
